# Supplementary material for: Machine Learning From Molecular Dynamics Trajectories to Predict Caspase-8 Inhibitors Against Alzheimer’s Disease
Source: Front Pharmacol. 2019 Jul 12;10:780. doi: 10.3389/fphar.2019.00780 (PMC6639425; doi:10.3389/fphar.2019.00780)
Supplement: Supplementary file 2 [file DataSheet_1.zip]

Archive with 29 entries (28 files):
- Supplementary data/
- Supplementary data/ANN_1D-2D.model
- Supplementary data/ANN_1D-2D_3D.model
- Supplementary data/ANN_1D-2D_3D_MD.model
- Supplementary data/ANN_1D-2D_MD.model
- Supplementary data/ANN_3D.model
- Supplementary data/ANN_3D_MD.model
- Supplementary data/ANN_MD.model
- Supplementary data/RF_1D-2D.model
- Supplementary data/RF_1D-2D_3D.model
- Supplementary data/RF_1D-2D_3D_MD.model
- Supplementary data/RF_1D-2D_MD.model
- Supplementary data/RF_3D.model
- Supplementary data/RF_3D_MD.model
- Supplementary data/RF_MD.model
- Supplementary data/test_1D-2D_3D_MD_ru_fs.arff
- Supplementary data/test_1D-2D_3D_ru_fs.arff
- Supplementary data/test_1D-2D_MD_ru_fs.arff
- Supplementary data/test_1D-2D_ru_fs.arff
- Supplementary data/test_3D_fs.arff
- Supplementary data/test_3D_MD_fs.arff
- Supplementary data/test_MD.arff
- Supplementary data/train_1D-2D_3D_MD_ru_fs.arff
- Supplementary data/train_1D-2D_3D_ru_fs.arff
- Supplementary data/train_1D-2D_MD_ru_fs.arff
- Supplementary data/train_1D-2D_ru_fs.arff
- Supplementary data/train_3D_fs.arff
- Supplementary data/train_3D_MD_fs.arff
- Supplementary data/train_MD.arff
