# Supplementary material for: Machine Learning From Molecular Dynamics Trajectories to Predict Caspase-8 Inhibitors Against Alzheimer’s Disease
Source: Front Pharmacol. 2019 Jul 12;10:780. doi: 10.3389/fphar.2019.00780 (PMC6639425; doi:10.3389/fphar.2019.00780)
Supplement: Supplementary file 2 [file DataSheet_1.zip › Supplementary data/test_1D-2D_3D_ru_fs.arff]

@relation test_1D-2D_3D_ru_fs-weka.filters.unsupervised.attribute.Remove-R1

@attribute nwHBd numeric
@attribute nHCHnX numeric
@attribute SwHBd numeric
@attribute SHCHnX numeric
@attribute minwHBd numeric
@attribute minHCHnX numeric
@attribute maxwHBd numeric
@attribute maxHCHnX numeric
@attribute FPSA-3 numeric
@attribute TPSA numeric
@attribute Wnu2.unity numeric
@attribute WK.unity numeric
@attribute Wlambda3.mass numeric
@attribute Wnu2.mass numeric
@attribute WK.mass numeric
@attribute Weta3.volume numeric
@attribute Outcome {Active,Inactive}

@data
0,0,0,0,0,0,0,0,0.0465,226.778926,0.35541,0.178457,7.583242,0.551278,0.036594,0.314355,Active
0,0,0,0,0,0,0,0,0.040544,260.159165,0.232382,0.264222,4.746572,0.077887,-0.075261,0.346361,Active
0,0,0,0,0,0,0,0,0.033867,164.384482,0.229383,0.270382,16.279657,0.24544,0.266745,0.526141,Inactive
0,0,0,0,0,0,0,0,0.037983,181.672462,0.252795,0.243648,4.305833,0.746004,-0.105154,0.289993,Inactive
0,0,0,0,0,0,0,0,0.041417,203.556273,0.300566,0.236232,14.518683,0.289302,0.25233,0.538375,Inactive
0,0,0,0,0,0,0,0,0.034935,192.58125,0.270402,0.224739,11.015236,0.316455,0.192342,0.510846,Inactive
0,0,0,0,0,0,0,0,0.039327,209.11645,0.245367,0.294845,20.244887,0.17804,0.352328,0.513507,Inactive
0,0,0,0,0,0,0,0,0.037967,198.515906,0.250172,0.242,13.09967,0.286469,0.225012,0.510353,Inactive
0,0,0,0,0,0,0,0,0.042648,197.530616,0.132468,0.343797,1.157939,0.854901,-0.208411,0.284427,Inactive
0,0,0,0,0,0,0,0,0.037152,173.208839,0.178123,0.317392,18.747793,0.21526,0.303908,0.553687,Inactive
0,0,0,0,0,0,0,0,0.040459,237.63006,0.217069,0.279889,18.583271,0.191665,0.306784,0.54591,Inactive
0,0,0,0,0,0,0,0,0.041312,207.656411,0.256111,0.275209,5.66034,0.033957,-0.047007,0.403611,Inactive
0,0,0,0,0,0,0,0,0.040164,174.33591,0.333057,0.200168,16.055509,0.299903,0.237644,0.446224,Inactive
0,0,0,0,0,0,0,0,0.04223,204.596729,0.161307,0.281291,15.509958,0.123948,0.323829,0.459765,Inactive
