# Supplementary material for: Machine Learning From Molecular Dynamics Trajectories to Predict Caspase-8 Inhibitors Against Alzheimer’s Disease
Source: Front Pharmacol. 2019 Jul 12;10:780. doi: 10.3389/fphar.2019.00780 (PMC6639425; doi:10.3389/fphar.2019.00780)
Supplement: Supplementary file 2 [file DataSheet_1.zip › Supplementary data/test_1D-2D_MD_ru_fs.arff]

@relation test_1D-2D_MD_ru_fs-weka.filters.unsupervised.attribute.Remove-R1

@attribute nwHBd numeric
@attribute nHCHnX numeric
@attribute SwHBd numeric
@attribute SHCHnX numeric
@attribute minwHBd numeric
@attribute minHCHnX numeric
@attribute maxwHBd numeric
@attribute maxHCHnX numeric
@attribute 'Gyration Mean' numeric
@attribute 'Gyration SD' numeric
@attribute 'SASA Mean' numeric
@attribute 'SASA SD' numeric
@attribute 'Potential energy Mean' numeric
@attribute 'Potential energy SD' numeric
@attribute 'Total energy Mean' numeric
@attribute 'Total energy SD' numeric
@attribute Outcome {Active,Inactive}

@data
0,0,0,0,0,0,0,0,1.83,0.01,133.05,3.08,-1140170.73,1125.72,-945578.09,1435.11,Active
0,0,0,0,0,0,0,0,1.8,0.01,131.28,4.74,-1139927.18,1156.11,-945453.23,1438.21,Active
0,0,0,0,0,0,0,0,1.82,0.01,131.34,2.53,-1138964.63,1158.88,-944573.07,1429.19,Inactive
0,0,0,0,0,0,0,0,1.82,0.01,132.74,2.61,-1139421.12,1106.06,-945038.52,1415.18,Inactive
0,0,0,0,0,0,0,0,1.82,0.01,133.22,3.29,-1139668.61,1109.03,-945193.47,1380.53,Inactive
0,0,0,0,0,0,0,0,1.85,0.01,134.63,2.74,-1139776.15,1129.37,-945284.19,1430.79,Inactive
0,0,0,0,0,0,0,0,1.85,0.01,134.57,3.46,-1139995.38,1147.01,-945521.67,1456.47,Inactive
0,0,0,0,0,0,0,0,1.83,0.01,130.01,3.21,-1138959.57,1132.71,-944646.17,1380.12,Inactive
0,0,0,0,0,0,0,0,1.8,0.01,129.44,3.24,-1139407.24,1144.05,-945048.16,1408.97,Inactive
0,0,0,0,0,0,0,0,4.74,0,132.7,3.58,-1140030.89,1119.02,-945515.23,1389.55,Inactive
0,0,0,0,0,0,0,0,1.86,0.01,135,3.79,-1140234.77,1113.321023,-945682.33,1426.33,Inactive
0,0,0,0,0,0,0,0,1.82,0.01,131.26,3.69,-1140533.76,1140.04,-945921.64,1409.56,Inactive
0,0,0,0,0,0,0,0,1.82,0.01,131.9,3.11,-1138671.7,1076.86103,-944356.18,1436.2,Inactive
0,0,0,0,0,0,0,0,1.83,0.01,132.57,2.61,-1139982.85,1139.36,-945487.7,1431.4,Inactive
