# Supplementary material for: Machine Learning From Molecular Dynamics Trajectories to Predict Caspase-8 Inhibitors Against Alzheimer’s Disease
Source: Front Pharmacol. 2019 Jul 12;10:780. doi: 10.3389/fphar.2019.00780 (PMC6639425; doi:10.3389/fphar.2019.00780)
Supplement: Supplementary file 2 [file DataSheet_1.zip › Supplementary data/test_1D-2D_ru_fs.arff]

@relation 'test_1D-2D_ru-weka.filters.unsupervised.attribute.Remove-R1-weka.filters.unsupervised.attribute.Remove-R1-96,98-112,114-137,139-153,155-178,180-194,196-219,221-235,237-387'

@attribute nwHBd numeric
@attribute nHCHnX numeric
@attribute SwHBd numeric
@attribute SHCHnX numeric
@attribute minwHBd numeric
@attribute minHCHnX numeric
@attribute maxwHBd numeric
@attribute maxHCHnX numeric
@attribute Outcome {Active,Inactive}

@data
0,0,0,0,0,0,0,0,Active
0,0,0,0,0,0,0,0,Active
0,0,0,0,0,0,0,0,Inactive
0,0,0,0,0,0,0,0,Inactive
0,0,0,0,0,0,0,0,Inactive
0,0,0,0,0,0,0,0,Inactive
0,0,0,0,0,0,0,0,Inactive
0,0,0,0,0,0,0,0,Inactive
0,0,0,0,0,0,0,0,Inactive
0,0,0,0,0,0,0,0,Inactive
0,0,0,0,0,0,0,0,Inactive
0,0,0,0,0,0,0,0,Inactive
0,0,0,0,0,0,0,0,Inactive
0,0,0,0,0,0,0,0,Inactive
