# Supplementary material for: Machine Learning From Molecular Dynamics Trajectories to Predict Caspase-8 Inhibitors Against Alzheimer’s Disease
Source: Front Pharmacol. 2019 Jul 12;10:780. doi: 10.3389/fphar.2019.00780 (PMC6639425; doi:10.3389/fphar.2019.00780)
Supplement: Supplementary file 2 [file DataSheet_1.zip › Supplementary data/train_1D-2D_3D_MD_ru_fs.arff]

@relation train_1D-2D_3D_MD_ru_fs-weka.filters.unsupervised.attribute.Remove-R1

@attribute nwHBd numeric
@attribute nHCHnX numeric
@attribute SwHBd numeric
@attribute SHCHnX numeric
@attribute minwHBd numeric
@attribute minHCHnX numeric
@attribute maxwHBd numeric
@attribute maxHCHnX numeric
@attribute FPSA-3 numeric
@attribute TPSA numeric
@attribute Wnu2.unity numeric
@attribute WK.unity numeric
@attribute Wlambda3.mass numeric
@attribute Wnu2.mass numeric
@attribute WK.mass numeric
@attribute Weta3.volume numeric
@attribute 'Gyration Mean' numeric
@attribute 'Gyration SD' numeric
@attribute 'SASA Mean' numeric
@attribute 'SASA SD' numeric
@attribute 'Potential energy Mean' numeric
@attribute 'Potential energy SD' numeric
@attribute 'Total energy Mean' numeric
@attribute 'Total energy SD' numeric
@attribute Outcome {Active,Inactive}

@data
0,0,0,0,0,0,0,0,0.036738,177.689348,0.194498,0.28346,1.610992,0.736189,-0.200556,0.281929,1.84,0.02,135.51,3.57,-1139904.12,1113.63,-945382.14,1399.97,Active
0,0,0,0,0,0,0,0,0.057361,344.250168,0.378796,0.142913,11.873393,0.355874,0.173379,0.487765,1.83,0.01,130.44,3.02,-1340161.68,1182.28,-1111391.39,1468.42,Active
1,1,0.982364,0.982364,0.982364,0.982364,0.982364,0.982364,0.046099,247.265423,0.319796,0.209656,1.155821,0.250674,-0.198107,0.460214,1.81,0.01,130.8,2.79,-1139917.57,1133.69,-945514.36,1410.4,Active
0,0,0,0,0,0,0,0,0.04109,200.690764,0.35373,0.170335,1.178851,0.346015,-0.200407,0.494387,1.83,0.03,132.5,5.16,-1139706.7,1124.201024,-945288.99,1419.27,Active
0,0,0,0,0,0,0,0,0.040887,218.222389,0.167366,0.303788,23.508917,0.158663,0.323269,0.55245,1.84,0.02,133.9,2.59,-1139286.33,1151.27,-944932.56,1419.92,Inactive
0,0,0,0,0,0,0,0,0.034906,180.519833,0.202846,0.305233,22.872191,0.184431,0.322959,0.326859,1.81,0.01,131.89,3.59,-1139599.77,1159.93,-945140.47,1458.49,Inactive
0,0,0,0,0,0,0,0,0.038032,212.644368,0.358731,0.169423,10.360004,0.380866,0.159396,0.557012,1.82,0.03,129.21,3.29,-1139576.69,1119.55,-945161.43,1410.29,Inactive
0,0,0,0,0,0,0,0,0.040596,207.330659,0.268715,0.243393,15.334915,0.319204,0.214097,0.474451,1.82,0.02,131.68,3.91,-1318934.21,1218.26,-1093769.04,1535.49,Inactive
0,0,0,0,0,0,0,0,0.041469,219.539952,0.225213,0.244359,4.83739,0.615682,-0.041531,0.371145,1.8,0.01,130.83,2.17,-1139527.91,1108.58,-945127.23,1419.6,Inactive
0,0,0,0,0,0,0,0,0.035039,202.771635,0.177161,0.330436,24.116385,0.183061,0.336182,0.540368,1.83,0.01,133.88,3.33,-1139863.69,1110.62,-945388.41,1412.46,Inactive
0,0,0,0,0,0,0,0,0.044441,223.891164,0.153768,0.347125,1.477172,0.146129,-0.218083,0.617261,1.84,0.02,134.59,3.08,-1393930.39,1224.06,-1156004.07,1541.01,Inactive
0,0,0,0,0,0,0,0,0.039392,191.087594,0.212021,0.298104,19.540269,0.206618,0.312459,0.611617,1.81,0.01,133.78,2.89,-1139933.02,1130.98,-945444.62,1402.05,Inactive
0,0,0,0,0,0,0,0,0.032634,184.208079,0.271717,0.237074,25.89289,0.174409,0.345975,0.575208,1.82,0.01,131.11,2.47,-1138698.57,1124.49,-944371.89,1425.94,Inactive
0,0,0,0,0,0,0,0,0.0372,202.376662,0.215406,0.320313,5.082735,0.820253,-0.127825,0.3437,1.82,0.01,129.88,4.24,-1139599.02,1099.19,-945176.69,1396.91,Inactive
0,0,0,0,0,0,0,0,0.038924,198.970325,0.170954,0.330027,22.238691,0.198901,0.318543,0.486466,1.81,0.01,131.42,3.41,-1140176.62,1079.99,-945673.35,1399.75,Inactive
0,0,0,0,0,0,0,0,0.04752,227.43169,0.291022,0.236454,13.824917,0.309251,0.235747,0.340032,1.83,0.01,130.84,2.5,-1140137.09,1135.1,-945678.36,1403.28,Inactive
0,0,0,0,0,0,0,0,0.037741,176.539598,0.237756,0.26673,14.771583,0.269321,0.256222,0.354996,1.81,0.02,132.25,4.22,-1140053.7,1128.443721,-945574.86,1387.47,Inactive
0,0,0,0,0,0,0,0,0.051232,259.250705,0.268136,0.25474,19.291065,0.218249,0.302047,0.556239,1.82,0.01,128.73,2.65,-1138733.55,1116.451007,-944432.64,1398.33,Inactive
0,0,0,0,0,0,0,0,0.040628,224.378495,0.291268,0.223018,16.929057,0.259435,0.261881,0.571379,1.85,0.01,134.74,2.93,-1162581.95,1117.73,-964345.82,1410.41,Inactive
0,0,0,0,0,0,0,0,0.038967,237.791042,0.131086,0.364903,32.222145,0.129952,0.375979,0.584289,1.8,0.01,129.87,2.59,-1139429.17,1114.36,-944949.82,1378.16,Inactive
0,0,0,0,0,0,0,0,0.046976,222.107574,0.192329,0.306298,16.791049,0.15871,0.342079,0.519275,1.99,0.67,135.65,11.6,-1140150.53,1154.509764,-945669.41,1447.55,Inactive
0,0,0,0,0,0,0,0,0.038759,197.001773,0.200587,0.306694,4.137243,0.034363,-0.136966,0.286193,1.84,0.01,133.6,2.26,-1138662.95,1178.43,-944347.75,1439.29,Inactive
0,0,0,0,0,0,0,0,0.040295,178.496623,0.168934,0.300077,14.100274,0.209688,0.280401,0.473413,1.83,0.02,134.78,4.6,-1139607.53,1100.376646,-945149.51,1410.16,Inactive
0,0,0,0,0,0,0,0,0.045519,257.265816,0.110396,0.388535,33.428998,0.099252,0.405872,0.620595,1.83,0.02,131.02,3.9,-2735277.24,1720.053986,-2267501.87,2128.97,Inactive
0,0,0,0,0,0,0,0,0.040046,177.385137,0.14397,0.334767,22.908312,0.119558,0.370744,0.280983,1.8,0.01,127.99,3.76,-1139550.97,1138.16,-945117.06,1458.01,Inactive
0,0,0,0,0,0,0,0,0.035288,275.656086,0.18274,0.269233,15.159541,0.138389,0.243001,0.321892,1.84,0.02,135.59,3.28,-1139798.18,1170.363225,-945308.31,1457.96,Inactive
0,0,0,0,0,0,0,0,0.041627,268.594514,0.117107,0.389458,25.384879,0.083186,0.423508,0.539891,1.87,0.02,133.82,3.32,-1369002.69,1259.94,-1135269.86,1582.93,Inactive
0,0,0,0,0,0,0,0,0.043156,244.650497,0.144387,0.327542,2.13239,0.137031,-0.201508,0.673467,1.8,0.02,129.13,3.71,-1139319.591,1169.19666,-944925.2491,1491.74,Inactive
0,0,0,0,0,0,0,0,0.039808,249.483248,0.212984,0.303208,5.234792,0.749428,-0.093004,0.389142,1.82,0.02,133.17,2.79,-1139615.53,1161.49,-945188.97,1470.8,Inactive
