# Supplementary material for: Machine Learning From Molecular Dynamics Trajectories to Predict Caspase-8 Inhibitors Against Alzheimer’s Disease
Source: Front Pharmacol. 2019 Jul 12;10:780. doi: 10.3389/fphar.2019.00780 (PMC6639425; doi:10.3389/fphar.2019.00780)
Supplement: Supplementary file 2 [file DataSheet_1.zip › Supplementary data/train_3D_fs.arff]

@relation 'train_3D-weka.filters.unsupervised.attribute.Remove-R1-weka.filters.unsupervised.attribute.Remove-R1-11,13-26,28-54,56-61,63-65,67,69-74,76-83,85-115'

@attribute FPSA-3 numeric
@attribute TPSA numeric
@attribute Wnu2.unity numeric
@attribute WK.unity numeric
@attribute Wlambda3.mass numeric
@attribute Wnu2.mass numeric
@attribute WK.mass numeric
@attribute Weta3.volume numeric
@attribute Outcome {Active,Inactive}

@data
0.036738,177.689348,0.194498,0.28346,1.610992,0.736189,-0.200556,0.281929,Active
0.057361,344.250168,0.378796,0.142913,11.873393,0.355874,0.173379,0.487765,Active
0.046099,247.265423,0.319796,0.209656,1.155821,0.250674,-0.198107,0.460214,Active
0.04109,200.690764,0.35373,0.170335,1.178851,0.346015,-0.200407,0.494387,Active
0.040887,218.222389,0.167366,0.303788,23.508917,0.158663,0.323269,0.55245,Inactive
0.034906,180.519833,0.202846,0.305233,22.872191,0.184431,0.322959,0.326859,Inactive
0.038032,212.644368,0.358731,0.169423,10.360004,0.380866,0.159396,0.557012,Inactive
0.040596,207.330659,0.268715,0.243393,15.334915,0.319204,0.214097,0.474451,Inactive
0.041469,219.539952,0.225213,0.244359,4.83739,0.615682,-0.041531,0.371145,Inactive
0.035039,202.771635,0.177161,0.330436,24.116385,0.183061,0.336182,0.540368,Inactive
0.044441,223.891164,0.153768,0.347125,1.477172,0.146129,-0.218083,0.617261,Inactive
0.039392,191.087594,0.212021,0.298104,19.540269,0.206618,0.312459,0.611617,Inactive
0.032634,184.208079,0.271717,0.237074,25.89289,0.174409,0.345975,0.575208,Inactive
0.0372,202.376662,0.215406,0.320313,5.082735,0.820253,-0.127825,0.3437,Inactive
0.038924,198.970325,0.170954,0.330027,22.238691,0.198901,0.318543,0.486466,Inactive
0.04752,227.43169,0.291022,0.236454,13.824917,0.309251,0.235747,0.340032,Inactive
0.037741,176.539598,0.237756,0.26673,14.771583,0.269321,0.256222,0.354996,Inactive
0.051232,259.250705,0.268136,0.25474,19.291065,0.218249,0.302047,0.556239,Inactive
0.040628,224.378495,0.291268,0.223018,16.929057,0.259435,0.261881,0.571379,Inactive
0.038967,237.791042,0.131086,0.364903,32.222145,0.129952,0.375979,0.584289,Inactive
0.046976,222.107574,0.192329,0.306298,16.791049,0.15871,0.342079,0.519275,Inactive
0.038759,197.001773,0.200587,0.306694,4.137243,0.034363,-0.136966,0.286193,Inactive
0.040295,178.496623,0.168934,0.300077,14.100274,0.209688,0.280401,0.473413,Inactive
0.045519,257.265816,0.110396,0.388535,33.428998,0.099252,0.405872,0.620595,Inactive
0.040046,177.385137,0.14397,0.334767,22.908312,0.119558,0.370744,0.280983,Inactive
0.035288,275.656086,0.18274,0.269233,15.159541,0.138389,0.243001,0.321892,Inactive
0.041627,268.594514,0.117107,0.389458,25.384879,0.083186,0.423508,0.539891,Inactive
0.043156,244.650497,0.144387,0.327542,2.13239,0.137031,-0.201508,0.673467,Inactive
0.039808,249.483248,0.212984,0.303208,5.234792,0.749428,-0.093004,0.389142,Inactive
