# Supplementary material for: Machine Learning From Molecular Dynamics Trajectories to Predict Caspase-8 Inhibitors Against Alzheimer’s Disease
Source: Front Pharmacol. 2019 Jul 12;10:780. doi: 10.3389/fphar.2019.00780 (PMC6639425; doi:10.3389/fphar.2019.00780)
Supplement: Supplementary file 2 [file DataSheet_1.zip › Supplementary data/train_MD.arff]

@relation train_MD-weka.filters.unsupervised.attribute.Remove-R1

@attribute 'Gyration Mean' numeric
@attribute 'Gyration SD' numeric
@attribute 'SASA Mean' numeric
@attribute 'SASA SD' numeric
@attribute 'Potential energy Mean' numeric
@attribute 'Potential energy SD' numeric
@attribute 'Total energy Mean' numeric
@attribute 'Total energy SD' numeric
@attribute Outcome {Active,Inactive}

@data
1.84,0.02,135.51,3.57,-1139904.12,1113.63,-945382.14,1399.97,Active
1.83,0.01,130.44,3.02,-1340161.68,1182.28,-1111391.39,1468.42,Active
1.81,0.01,130.8,2.79,-1139917.57,1133.69,-945514.36,1410.4,Active
1.83,0.03,132.5,5.16,-1139706.7,1124.201024,-945288.99,1419.27,Active
1.84,0.02,133.9,2.59,-1139286.33,1151.27,-944932.56,1419.92,Inactive
1.81,0.01,131.89,3.59,-1139599.77,1159.93,-945140.47,1458.49,Inactive
1.82,0.03,129.21,3.29,-1139576.69,1119.55,-945161.43,1410.29,Inactive
1.82,0.02,131.68,3.91,-1318934.21,1218.26,-1093769.04,1535.49,Inactive
1.8,0.01,130.83,2.17,-1139527.91,1108.58,-945127.23,1419.6,Inactive
1.83,0.01,133.88,3.33,-1139863.69,1110.62,-945388.41,1412.46,Inactive
1.84,0.02,134.59,3.08,-1393930.39,1224.06,-1156004.07,1541.01,Inactive
1.81,0.01,133.78,2.89,-1139933.02,1130.98,-945444.62,1402.05,Inactive
1.82,0.01,131.11,2.47,-1138698.57,1124.49,-944371.89,1425.94,Inactive
1.82,0.01,129.88,4.24,-1139599.02,1099.19,-945176.69,1396.91,Inactive
1.81,0.01,131.42,3.41,-1140176.62,1079.99,-945673.35,1399.75,Inactive
1.83,0.01,130.84,2.5,-1140137.09,1135.1,-945678.36,1403.28,Inactive
1.81,0.02,132.25,4.22,-1140053.7,1128.443721,-945574.86,1387.47,Inactive
1.82,0.01,128.73,2.65,-1138733.55,1116.451007,-944432.64,1398.33,Inactive
1.85,0.01,134.74,2.93,-1162581.95,1117.73,-964345.82,1410.41,Inactive
1.8,0.01,129.87,2.59,-1139429.17,1114.36,-944949.82,1378.16,Inactive
1.99,0.67,135.65,11.6,-1140150.53,1154.509764,-945669.41,1447.55,Inactive
1.84,0.01,133.6,2.26,-1138662.95,1178.43,-944347.75,1439.29,Inactive
1.83,0.02,134.78,4.6,-1139607.53,1100.376646,-945149.51,1410.16,Inactive
1.83,0.02,131.02,3.9,-2735277.24,1720.053986,-2267501.87,2128.97,Inactive
1.8,0.01,127.99,3.76,-1139550.97,1138.16,-945117.06,1458.01,Inactive
1.84,0.02,135.59,3.28,-1139798.18,1170.363225,-945308.31,1457.96,Inactive
1.87,0.02,133.82,3.32,-1369002.69,1259.94,-1135269.86,1582.93,Inactive
1.8,0.02,129.13,3.71,-1139319.591,1169.19666,-944925.2491,1491.74,Inactive
1.82,0.02,133.17,2.79,-1139615.53,1161.49,-945188.97,1470.8,Inactive
